# Supplementary material for: Sex Differences in Intelligence on the WISC: A Meta-Analysis on Children with Specific Learning Disabilities
Source: J Intell. 2025 Feb 6;13(2):18. doi: 10.3390/jintelligence13020018 (PMC11856952; doi:10.3390/jintelligence13020018)
Supplement: Supplementary file 1 [file jintelligence-13-00018-s001.zip]

Archive with 1 entries (1 files):
- jintelligence-3405711-supplementary.pdf
